# Supplementary material for: Acarbose With Comparable Glucose-Lowering but Superior Weight-Loss Efficacy to Dipeptidyl Peptidase-4 Inhibitors: A Systematic Review and Network Meta-Analysis of Randomized Controlled Trials
Source: Front Endocrinol (Lausanne). 2020 Jun 5;11:288. doi: 10.3389/fendo.2020.00288 (PMC7291873; doi:10.3389/fendo.2020.00288)
Supplement: Supplementary file 6 [file Table_5.XLSX]

## Sheet: side effects
Table S5. Adverse event data from the 48 studies included in the network meta-analysis.
ID	withdrawl				SAE				any gastrointestinal AE				any AE				nasopharyngitis				dizziness				palpitations				upper respiratory infection				abdominal distension				diarrhoea				flatulence				fatigue				hypoglycemia
	n1	N1	n2	N2	n1	N1	n2	N2	n1	N1	n2	N2	n1	N1	n2	N2	n1	N1	n2	N2	n1	N1	n2	N2	n1	N1	n2	N2	n1	N1	n2	N2	n1	N1	n2	N2	n1	N1	n2	N2	n1	N1	n2	N2	n1	N1	n2	N2	n1
Pan, et al 2008	7	220	11	440	2	220	7	440	56	220	54	440	113	220	154	440	14	220	18	440	9	220	17	440	3	220	16	440	15	220	11	440	20	220	12	440	6	220	11	440	26	220	11	440	5	220	4	440	0
Li, et al 2016	0	50	0	50									4	50	3	50																																	3
Hanefeld, et al 1991	3	50	4	50					47	50	15	50	42	50	21	50																					7	50	1	50	39	50	14	50
Hoffmann, et al 1994	0	28	0	30					23	28	0	30	23	28	0	30																	11	28	0	30					12	28	0	30					0
Hoffmann, et al 1997	0	31	0	32					16	31	1	32	16	31	1	32																					0	31	0	32	16	31	1	32					0
Chan, et al 1998	11	63	6	63	0	63	0	63	33	63	23	63	39	62	27	62																									33	63	23	63
Holman, et al 1999									38	83	22	107																									13	83	9	107	25	83	13	107
Kirkman, et al 2006	25	106	30	106
Zheng, et al 1995	0	39	0	38	0	39	0	38	32	39	9	38	32	39	9	38																					4	39	4	38	28	39	5	38
Fischer, et al 1998	32	398	11	97																																													0
Wu, et al 2003
Hasche, et al 1999	3	36	0	38	1	36	2	38	14	36	8	38	19	36	13	38																					10	36	6	38	13	36	3	38					0
Braun, et al 1996	13	55	13	57	3	55	0	57	21	55	4	57	21	55	4	57																					1	55	0	57	6	55	0	57
Kovacevic, et al 1997													15	33	28	33
Yang, et al 2013	25	351	33	347	6	371	7	366	100	371	107	366	305	371	373	366																																	2
Wang, et al 2011	0	34	0	34	0	34	0	34	4	34	4	34	4	34	4	34																									4	34	0	34					0
Rong, et al 2008	0	28	0	32	0	28	0	32	13	28	10	32	13	28	10	32																	3	28	8	32	1	28	2	32	9	28	0	32					0
Gö̈ke, et al 2002	39	136	19	129	0	136	0	129					54	136	13	129
Defronzo, et al 2008	24	131	25	65	1	132	2	64	4	132	10	64	39	131	32	64					2	132	3	64																									4
Inagaki, et al 2015	9	102	5	51	4	101	1	50	2	101	1	50	67	101	32	50																					2	101	1	50									0
Ji, et al 2017	36	163	59	163	4	162	5	161					75	162	78	161																																	2
Yang, et al 2015	1	31	2	40	0	31	3	40	7	31	10	40	20	31	19	40					0	31	3	40
Park, et al 2017	2	80	0	80	0	78	1	80	4	78	7	80	26	78	25	80
Yang, et al 2012	7	90	8	92	3	87	2	87					39	87	38	87																																	2
Del Prato, et al 2011	4	336	4	167	10	336	7	167					176	336	98	167																																	1
Chen, et al 2015	6	200	4	99	1	200	2	99	0	200	1	99	56	200	28	99																																	1
Wu, et al 2015	1	34	1	23	0	33	0	22	3	33	1	22	10	33	6	22																																	1
Rosenstock, et al 2009	6	98	0	95	2	98	3	95	6	98	3	95	75	98	68	95					1	98	5	95													6	98	3	95									8
Frederich, et al 2012	22	74	26	74	8	74	5	74	4	74	1	74	54	74	41	74																					4	74	1	74									6
Pan, et al 2012	22	284	36	284	8	284	4	284	9	284	4	284	124	284	102	284					7	284	7	284													9	284	4	284									5
Kumar, et al 2014	0	107	0	106	0	107	0	106	2	107	3	106	51	107	48	106	5	107	1	106									2	107	3	106																	0
Aschner, et al 2006	4	250	4	253	3	250	3	253	41	250	29	253	160	250	167	253					12	250	4	253					22	250	22	253	3	250	4	253	10	250	6	253					3	250	5	253	2
Goldstein, et al 2007	96	179	89	176	9	179	10	176	27	179	19	176	96	179	89	176																	6	179	4	176	5	179	7	176									1
Barzilai, et al 2011	5	102	3	104	7	102	14	104					47	102	55	104	4	102	3	104									3	102	5	104	2	102	0	104	1	102	1	104									0
Ji, et al 2016	6	120	6	126	3	120	1	126	2	120	6	126	39	120	38	126																	0	120	2	126	2	120	4	126									5
Gantz, et al 2017	1	166	0	82	3	166	0	82	4	166	3	82	83	166	54	82	21	166	25	82									4	166	2	82					2	166	3	82									0
Gupta, et al 2017	0	27	1	28	2	27	1	28	0	27	0	28	22	27	24	28																					0	27	0	28									0
Zhao, et al 2017	0	50	0	50	0	50	0	50	9	50	2	50	14	50	5	50																					3	50	1	50					0	50	0	50	3
Hong, et al 2016													29	99	20	43																																	0
Dejager, et al 2007	23	157	41	160	3	157	5	160					112	157	99	160																					2	157	5	160									1
Pi-Sunyer, et al 2007	15	91	29	92	7	91	1	92																													0	91	2	92									0
Scherbaum, et al 2008	4	68	4	63	14	68	12	63					57	68	56	63					5	68	1	63					12	68	18	63																	0
Foley, et al 2011	2	29	3	30	2	29	1	30					26	29	27	30
Haak, et al 2012	21	142	18	72	3	142	1	72	17	142	10	72	80	142	39	72	8	142	1	72	6	142	1	72					1	142	2	72					5	142	2	72									0
Schwerzer, et al 2009	2	167	1	165	5	167	6	165	25	167	41	165	74	167	83	165	8	167	9	165	7	167	4	165													5	167	22	165									0
Li, et al 2014	0	48	0	48
Russell-Jones, et al 2012	23	163	30	163	3	163	9	163	22	163	23	163	55	163	57	163	16	163	14	163	15	163	13	163													9	163	6	163									5
Nauck, et al 2016	30	135	41	138	9	135	5	138					89	135	103	138																																	0
[truncated: 43 more columns]
